# Supplementary material for: Homogalacturonan Pectins Tuned as an Effect of Susceptible rbohD, Col-0-Reactions, and Resistance rbohF-, rbohD/F-Reactions to TuMV
Source: Int J Mol Sci. 2024 May 11;25(10):5256. doi: 10.3390/ijms25105256 (PMC11120978; doi:10.3390/ijms25105256)
Supplement: Supplementary file 1 [file ijms-25-05256-s001.zip]

Archive with 1 entries (1 files):
- ijms-2970819-supplementary.pdf
